# Supplementary material for: Metabolic Profiling Reveals Significant Perturbations of Intracellular Glucose Homeostasis in Enterovirus-Infected Cells
Source: Metabolites. 2020 Jul 23;10(8):302. doi: 10.3390/metabo10080302 (PMC7466099; doi:10.3390/metabo10080302)
Supplement: Supplementary file 1 [file metabolites-10-00302-s001.zip]

Archive with 5 entries (4 files):
- Supplementary Materials_Table S1_20200702.xlsx
- __MACOSX/
- __MACOSX/._Supplementary Materials_Table S1_20200702.xlsx
- Supplementary Materials_Table S2_20200702.xlsx
- __MACOSX/._Supplementary Materials_Table S2_20200702.xlsx
