# Supplementary material for: Metabolic Profiling Reveals Significant Perturbations of Intracellular Glucose Homeostasis in Enterovirus-Infected Cells
Source: Metabolites. 2020 Jul 23;10(8):302. doi: 10.3390/metabo10080302 (PMC7466099; doi:10.3390/metabo10080302)
Supplement: Supplementary file 1 [file metabolites-10-00302-s001.zip › Supplementary Materials_Table S1_20200702.xlsx]

## Sheet: Sheet1
Supplemental table S1: Polar metabolites that were confirmed in EV-A71 infected and mock infected samples (nmol/mg protein)
Row z-score	-2	-1	0	1	2
polar metabolites	retention time	Quantifier Transition	MOCK_01_metabolomic	MOCK_02_metabolomic	MOCK_03_metabolomic	EV_01_metabolomic	EV_02_metabolomic	EV_03_metabolomic
Pyruvic acid	6.692	174.0 -> 89.0	0.46061	1.11928	0.543862	0.177876	0	0
Xylose	14.74	103.0 -> 73.0	0.00600477	0.00814455	0.00600006	0.00632371	0.00490264	0.00363963
Arabinose	14.821	103.0 -> 73.0	0.0789461	0.102013	0.0860801	0.0538972	0.0297271	0.0247273
Ribose	14.992	103.0 -> 73.0	0.0658938	0.0674575	0.0683153	0.0470066	0.0408242	0.0325407
Rhamnose	15.455	117.0 -> 73.0	0	0	0	0	0	0
Lactic acid	6.857	219.0 -> 147.0	59.3597	110.043	76.3596	34.2389	24.0872	19.361
Alanine	7.473	116.0 -> 73.0	66.0299	111.335	70.1038	35.2322	19.3537	12.7123
Mannose	17.308	319.0 -> 73.0	0.00749212	0.0104381	0.0103153	0.00702475	0.0069031	0.00346103
Fructose	17.113	217.0 -> 73.0	0.210466	0.303132	0.272649	0.165443	0.168891	0.118285
3-Hydroxybutyric acid	8.292	191.0 -> 147.0	0.0655019	0.120374	0.0897258	0.0749802	0.0630111	0.0514753
Galactose	17.308	319.0 -> 73.0	0.00749212	0.0104381	0.0103153	0.00702475	0.0069031	0.00346103
Histidine	17.309	254.0 -> 155.0	0	0	0	0	0	0
Valine	9.087	218.0 -> 147.0	2.78357	4.78339	3.48616	2.34147	2.41981	1.95722
KMV	8.83	216.0 -> 89.0	0	0	0	0	0	0
2-Hydroxyglutaric acid	13.799	247.0 -> 129.0	0.208751	0.28711	0.28163	0.201347	0.0691021	0.0472724
Leucine	9.876	158.0 -> 73.0	0.822728	1.39711	1.3463	1.43307	1.57868	1.24649
Phosphoserine*		284.0 -> 73.0	2597.05	4003.8	4814.42	3546.98	1495.38	1135.91
Sedoheptulose-7-phosphate*		387.0 -> 73.0	23.8012	29.3016	33.9959	11.6884	11.9292	9.84332
Glycerol	9.896	117.0 -> 59.0	2.19712	3.64205	2.98134	2.51776	2.02362	2.23678
2'-Deoxyinosine*		193.0 -> 138.0	13.7542	18.633	15.5753	14.8918	14.1106	9.83754
2'-Deoxyadenosine*		207.0 -> 192.0	0	0	0	0	0	0
Succinic acid	10.456	247.0 -> 147.0	1.86422	2.80992	2.28065	1.53724	0.666832	0.466323
Guanosine*		324.0 -> 280.0	0	0	0	228.293	191.675	46.8112
2'-Deoxyguanosine*		280.0 -> 73.0	0	0	0	0	0	0
Proline	10.253	216.0 -> 147.0	12.2142	16.4596	11.0846	5.86093	4.91663	3.3699
Urea	9.4	171.0 -> 73.0	0	1.70893	0	0.973747	0	0
Glycine	10.371	248.0 -> 147.0	22.6551	31.033	29.1206	14.8175	6.59518	4.34789
Benzoic acid	9.581	179.0 -> 105.0	0	0	0	0	0	0
Isoleucine	10.177	158.0 -> 73.0	0.576934	0.927069	0.821054	0.810628	0.933276	0.797168
Fumaric acid	10.944	245.0 -> 147.0	0.629064	1.09766	0.914782	0.89854	0.536694	0.404798
Serine	11.076	218.0 -> 73.0	1.13202	2.70785	2.19437	3.09679	2.34089	1.88283
Threonine	11.417	218.0 -> 73.0	10.9718	13.0959	9.22893	5.92564	4.14897	3.00938
Oxalacetic acid	12.389	202.0 -> 133.0	0	0	0	0	0	0
Malic acid	12.731	233.0 -> 73.0	4.02065	6.87219	5.51875	4.01189	1.47824	1.30097
Aspartic acid	13.131	232.0 -> 188.0	2.96354	7.42895	6.68361	5.90158	3.6795	1.93985
Methionine	13.133	176.0 -> 128.0	0.208913	0.723512	0.442952	0.237462	0.138272	0.091023
Gamma-aminobutyric acid	13.287	174.0 -> 86.0	0.266319	0.335569	0.226625	0.127014	0.0721128	0.0521344
Phosphoenolpyruvic acid	14.073	369.0 -> 147.0	0.151456	0.359436	0.343455	0.28857	0.157391	0.128483
Alpha-ketoglutaric acid	13.794	198.0 -> 154.0	0.0868245	0.226784	0.110838	0.0712231	0.0251974	0.0238798
Glutamic acid	14.338	246.0 -> 128.0	3.98494	15.1008	11.8724	7.80301	1.97821	1.15753
Phenylalanine	14.441	192.0 -> 73.0	0.365823	0.879972	0.710737	0.560044	0.39396	0.234943
Asparagine	14.907	231.0 -> 132.0	0	0	0	0	0	0
Glyceraldehyde 3-phosphate*		328.0 -> 298.0	49.2664	78.1565	83.1261	61.1096	37.8304	27.8184
Homovanillic acid	16.051	326.0 -> 209.0	0.00178752	0	0.000219945	0	0	0.00736283
Dihydroxyacetone phosphate	15.722	315.0 -> 299.0	0.267022	0.499982	0.545905	0.62133	0.607573	0.55741
Glutamine	15.996	155.8 -> 73.0	0	0	0	0	0	0
Glycerol 1-phosphate	15.932	357.0 -> 341.0	5.78163	8.62904	6.60128	3.16986	1.60861	1.65065
Isocitric acid	16.56	245.0 -> 191.0	0.143714	0.225141	0.171231	0.189872	0.0623878	0.0513048
Citric acid	16.551	347.0 -> 183.0	3.39203	5.52455	4.68831	5.32571	2.9805	2.36705
3-Phosphoglyceric acid	16.415	357.0 -> 341.0	0.518843	0.88753	0.81239	0.801056	0.497767	0.413457
2-Phosphoglyceric acid*		459.0 -> 299.0	0	0	0	0	0	0
3,4-Dihydroxyphenylacetic acid	16.666	267.0 -> 179.0	0.00260366	0	0	0	0	0.00875329
Glucose	17.373	319.0 -> 73.0	1.03608	1.84375	1.47646	0.8537	0.917801	1.24846
Lysine	17.644	174.0 -> 73.0	0	0.0449179	0	0.21141	0	0
Erythrose 4-phosphate*		357.0 -> 73.0	0	0	0	0	0	0
Adrenaline	18.043	116.0 -> 73.0	0	0	0	0	0	0
Tyrosine	17.811	218.0 -> 100.0	0.350198	0.755113	0.760477	0.79522	0.596686	0.304984
Ribose-5-phosphate	19.417	315.0 -> 299.0	0.389164	0.515369	0.549301	0.375336	0.237717	0.188116
Ribulose-5-phosphate*		298.0 -> 73.0	0	0	0	0	0	0
Norepinephrine*		355.0 -> 73.0	0	0	0	0	0	0
2,3-Diphosphoglycerate*		387.0 -> 73.0	10.0297	14.4966	12.2058	7.25432	7.64347	5.03848
Dopamine	19.188	426.0 -> 338.0	0	0	0	0	0	0
5-hydroxyindole-3-acetic acid	20.406	407.0 -> 290.0	0.00293694	0.00300311	0	0	0	0.0257507
Tryptophan	20.43	291.0 -> 101.0	0.0966138	0.23831	0.308987	0.422508	0.546721	0.229947
Glucose-6-phosphate	21.315	299.0 -> 73.0	7.36138	9.07451	8.57114	2.10957	1.32829	0.833694
Cystine	21.104	411.0 -> 146.0	0	0	0	0	0	0
6-Phosphogluconic acid	22.201	357.0 -> 341.0	0.0500132	0.0978389	0.141962	0.0865893	0	0
Fructose-6-phosphate	21.208	315.0 -> 299.0	2.0025	2.65939	2.12263	0.715947	0.43212	0.274706
Serotonin	22.509	174.0 -> 86.0	0	0	0	0	0	0
Fructose-1,6-diphosphate	24.47	315.0 -> 299.0	2.16555	4.07966	4.77286	5.00488	7.36351	5.45613
Adenosine*		245.0 -> 73.0	910.975	1442.65	1256.35	1574.23	1150.4	831.239
ADP ATP*		466.0 -> 73.0	69.2674	143.729	159.334	1097.72	722.426	243.928
0.000 = Not detected
* = Relative quantitation, arbitary unit, authentic standard required for confirmation
