# Supplementary material for: Metabolic Profiling Reveals Significant Perturbations of Intracellular Glucose Homeostasis in Enterovirus-Infected Cells
Source: Metabolites. 2020 Jul 23;10(8):302. doi: 10.3390/metabo10080302 (PMC7466099; doi:10.3390/metabo10080302)
Supplement: Supplementary file 1 [file metabolites-10-00302-s001.zip › Supplementary Materials_Table S2_20200702.xlsx]

## Sheet: Sheet1
Supplemental table S2: Polar metabolites that were significant changed in EV-A71 infected and mock infected samples
polar metabolites	p-value in in EV infection vs mock infection	Fold change in EV infection vs mock infection	FDR
Glucose-6-phosphate	0.00039171	0.17083	0.021544
Fructose-6-phosphate	0.001727	0.20976	0.047492
Ribose	0.0028731	0.30277	0.05218
Sedoheptulose-7-phosphate*	0.0040716	0.30602	0.05218
Gamma-aminobutyric acid	0.0078027	0.31108	0.05218
Glycerol 1-phosphate	0.0079822	0.35584	0.05218
Threonine	0.0086497	0.38416	0.05218
Proline	0.0088473	0.39295	0.05218
Arabinose	0.009422	0.40824	0.05218
Glycine	0.0094874	0.60199	0.05218
Alanine	0.019637	0.27195	0.095562
2,3-Diphosphoglycerate*	0.021297	0.31611	0.095562
Lactic acid	0.022587	0.5427	0.095562
Fructose	0.02518	0.57506	0.098921
